# Supplementary material for: Use of Fermented Red Clover Isoflavones in the Treatment of Overactive Bladder in Postmenopausal Women: A Randomized, Double-Blinded, Placebo-Controlled Trial
Source: Nutrients. 2023 Sep 27;15(19):4165. doi: 10.3390/nu15194165 (PMC10574253; doi:10.3390/nu15194165)
Supplement: Supplementary file 1 [file nutrients-15-04165-s001.zip]

Archive with 2 entries (2 files):
- nutrients-2602983-supplementary file S1.pdf
- nutrients-2602983-supplementary.pdf
